# Supplementary material for: Hand Hygiene Evaluation Using Two Different Evaluation Tools and Hand Contamination of Veterinary Healthcare Workers in a Swiss Companion Animal Clinic
Source: Vet Sci. 2021 Nov 2;8(11):260. doi: 10.3390/vetsci8110260 (PMC8623950; doi:10.3390/vetsci8110260)
Supplement: Supplementary file 1 [file vetsci-08-00260-s001.zip]

Archive with 1 entries (1 files):
- vetsci-1297109-supplementary.pdf
